# Supplementary material for: Succession of the wheat seed-associated microbiome as affected by soil fertility level and introduction of Penicillium and Bacillus inoculants in the field
Source: FEMS Microbiol Ecol. 2022 Mar 14;98(3):fiac028. doi: 10.1093/femsec/fiac028 (PMC8951222; doi:10.1093/femsec/fiac028)
Supplement: fiac028_Supplemental_Files [file fiac028_supplemental_files.zip]

Archive with 2 entries (2 files):
- TableS1.xlsx
- FEMS_rev_Supplementary_Materials_seed_microbiome.docx
