# Supplementary material for: Succession of the wheat seed-associated microbiome as affected by soil fertility level and introduction of Penicillium and Bacillus inoculants in the field
Source: FEMS Microbiol Ecol. 2022 Mar 14;98(3):fiac028. doi: 10.1093/femsec/fiac028 (PMC8951222; doi:10.1093/femsec/fiac028)
Supplement: fiac028_Supplemental_Files [file fiac028_supplemental_files.zip › TableS1.xlsx]

## Sheet: Table S1
Supplementary Table 1. Overview of 16S rRNA amplicon reads at different steps during processing, number of zOTUs and accession numbers for the samples.
Sample	Time	Fertility Level	Inoculum	Total no. Reads before cleanup	% Plant Sequences	Total no. Reads after cleanup	No. OTUs after cleanup	SRA Accession No.	SRA Sample Accession No.
T0.C1.A	T0.Seed	NA	Control	17365	99.9136	15	12	SRR15181445	SAMN20257784
T0.C2.A	T0.Seed	NA	Control	14639	99.8907	16	13	SRR15181444	SAMN20257785
T0.C3.A	T0.Seed	NA	Control	19340	99.8914	21	17	SRR15181433	SAMN20257786
T0.C4.A	T0.Seed	NA	Control	19000	99.9053	18	11	SRR15181422	SAMN20257787
T0.C5.A	T0.Seed	NA	Control	25483	99.8862	29	20	SRR15181411	SAMN20257788
T0.DB1.A	T0.Seed	NA	PB	24414	99.8935	26	17	SRR15181400	SAMN20257789
T0.DB2.A	T0.Seed	NA	PB	27205	99.8015	54	27	SRR15181389	SAMN20257790
T0.DB3.A	T0.Seed	NA	PB	11413	99.9036	11	8	SRR15181380	SAMN20257791
T0.DB4.A	T0.Seed	NA	PB	23739	99.92	19	14	SRR15181379	SAMN20257792
T0.DB5.A	T0.Seed	NA	PB	19299	99.5233	92	10	SRR15181378	SAMN20257793
T0.HB1.A	T0.Seed	NA	BS	26820	99.4631	144	18	SRR15181443	SAMN20257794
T0.HB2.A	T0.Seed	NA	BS	16268	99.6865	51	7	SRR15181442	SAMN20257795
T0.HB3.A	T0.Seed	NA	BS	20363	99.5482	92	11	SRR15181441	SAMN20257796
T0.HB4.A	T0.Seed	NA	BS	21217	99.326	143	16	SRR15181440	SAMN20257797
T0.HB5.A	T0.Seed	NA	BS	13375	99.1028	120	14	SRR15181439	SAMN20257798
T0.DBHB1.A	T0.Seed	NA	PB+BS	11736	98.6537	158	14	SRR15181438	SAMN20257799
T0.DBHB2.A	T0.Seed	NA	PB+BS	12343	99.3195	84	14	SRR15181437	SAMN20257800
T0.DBHB3.A	T0.Seed	NA	PB+BS	14531	99.1329	126	10	SRR15181436	SAMN20257801
T0.DBHB4.A	T0.Seed	NA	PB+BS	7465	99.1025	67	6	SRR15181435	SAMN20257802
T0.DBHB5.A	T0.Seed	NA	PB+BS	1	0	1	1	SRR15181434	SAMN20257803
T2.B1.W.D	3DBS	N1K1	Control	15393	2.58559	14995	2762	SRR15181432	SAMN20257804
T2.B1.X.D	3DBS	N1K1	Control	14470	2.19074	14153	2913	SRR15181431	SAMN20257805
T2.B1.Y.D	3DBS	N1K1	Control	10236	1.83665	10048	2541	SRR15181430	SAMN20257806
T2.B1.Z.D	3DBS	N1K1	Control	14885	2.87538	14457	3224	SRR15181429	SAMN20257807
T2.B2.W.D	3DBS	N1K1	Control	16179	1.15582	15992	3757	SRR15181428	SAMN20257808
T2.B2.X.D	3DBS	N1K1	Control	16234	1.22582	16035	3878	SRR15181427	SAMN20257809
T2.B2.Y.D	3DBS	N1K1	Control	15684	1.26243	15486	3634	SRR15181426	SAMN20257810
T2.B2.Z.D	3DBS	N1K1	Control	13998	0.757251	13892	3572	SRR15181425	SAMN20257811
T2.B3.W.D	3DBS	N1K1	Control	18309	1.03228	18120	4077	SRR15181424	SAMN20257812
T2.B3.X.D	3DBS	N1K1	Control	17272	1.76586	16967	3727	SRR15181423	SAMN20257813
T2.B3.Y.D	3DBS	N1K1	Control	14087	3.04536	13658	3218	SRR15181421	SAMN20257814
T2.B3.Z.D	3DBS	N1K1	Control	17327	4.7729	16500	3610	SRR15181420	SAMN20257815
T2.B4.W.D	3DBS	N1K1	Control	13923	3.41162	13448	3084	SRR15181419	SAMN20257816
T2.B4.X.D	3DBS	N1K1	Control	16025	2.22777	15668	2989	SRR15181418	SAMN20257817
T2.B4.Y.D	3DBS	N1K1	Control	15954	5.5472	15069	3037	SRR15181417	SAMN20257818
T2.B4.Z.D	3DBS	N1K1	Control	16513	2.21038	16148	3446	SRR15181416	SAMN20257819
T2.E1.W.D	3DBS	N1P2K2	Control	15026	1.47744	14804	3219	SRR15181415	SAMN20257820
T2.E1.X.D	3DBS	N1P2K2	Control	16282	1.44945	16046	3540	SRR15181414	SAMN20257821
T2.E1.Y.D	3DBS	N1P2K2	Control	10914	1.54847	10745	2894	SRR15181413	SAMN20257822
T2.E1.Z.D	3DBS	N1P2K2	Control	16275	3.33026	15733	3397	SRR15181412	SAMN20257823
T2.E2.W.D	3DBS	N1P2K2	Control	18447	1.98406	18081	3857	SRR15181410	SAMN20257824
T2.E2.X.D	3DBS	N1P2K2	Control	18413	0.993863	18230	4113	SRR15181409	SAMN20257825
T2.E2.Y.D	3DBS	N1P2K2	Control	16856	1.34077	16630	3583	SRR15181408	SAMN20257826
T2.E2.Z.D	3DBS	N1P2K2	Control	15062	0.916213	14924	3444	SRR15181407	SAMN20257827
T2.E3.W.D	3DBS	N1P2K2	Control	15833	1.78109	15551	3441	SRR15181406	SAMN20257828
T2.E3.X.D	3DBS	N1P2K2	Control	9664	1.37624	9531	2276	SRR15181405	SAMN20257829
T2.E3.Y.D	3DBS	N1P2K2	Control	17868	2.42333	17435	3573	SRR15181404	SAMN20257830
T2.E3.Z.D	3DBS	N1P2K2	Control	14912	2.28004	14572	3231	SRR15181403	SAMN20257831
T2.E4.W.D	3DBS	N1P2K2	Control	18959	2.35244	18513	4059	SRR15181402	SAMN20257832
T2.E4.X.D	3DBS	N1P2K2	Control	19615	1.07571	19404	3984	SRR15181401	SAMN20257833
T2.E4.Y.D	3DBS	N1P2K2	Control	14731	2.08404	14424	3294	SRR15181399	SAMN20257834
T2.E4.Z.D	3DBS	N1P2K2	Control	14906	1.22769	14723	3504	SRR15181398	SAMN20257835
T2.G1.W.D	3DBS	M1P1	Control	12112	0.685271	12029	3470	SRR15181397	SAMN20257836
T2.G1.X.D	3DBS	M1P1	Control	10461	0.688271	10389	2844	SRR15181396	SAMN20257837
T2.G1.Y.D	3DBS	M1P1	Control	16047	1.022	15883	3798	SRR15181395	SAMN20257838
T2.G1.Z.D	3DBS	M1P1	Control	12686	0.662147	12602	3528	SRR15181394	SAMN20257839
T2.G2.W.D	3DBS	M1P1	Control	19312	0.735294	19170	4199	SRR15181393	SAMN20257840
T2.G2.X.D	3DBS	M1P1	Control	17229	0.719717	17105	4062	SRR15181392	SAMN20257841
T2.G2.Y.D	3DBS	M1P1	Control	14960	0.501337	14885	3650	SRR15181391	SAMN20257842
T2.G2.Z.D	3DBS	M1P1	Control	15526	0.747134	15410	3935	SRR15181390	SAMN20257843
T2.G3.W.D	3DBS	M1P1	Control	13383	1.18807	13224	3492	SRR15181388	SAMN20257844
T2.G3.X.D	3DBS	M1P1	Control	10806	1.59171	10634	2924	SRR15181387	SAMN20257845
T2.G3.Y.D	3DBS	M1P1	Control	16805	1.55311	16544	3835	SRR15181386	SAMN20257846
T2.G3.Z.D	3DBS	M1P1	Control	16455	2.50988	16042	3665	SRR15181385	SAMN20257847
T2.G4.W.D	3DBS	M1P1	Control	11753	1.3018	11600	3407	SRR15181384	SAMN20257848
T2.G4.X.D	3DBS	M1P1	Control	11540	0.771231	11451	3245	SRR15181383	SAMN20257849
T2.G4.Y.D	3DBS	M1P1	Control	12083	1.36555	11918	3328	SRR15181382	SAMN20257850
T2.G4.Z.D	3DBS	M1P1	Control	15313	0.907725	15174	3663	SRR15181381	SAMN20257851
T3.B1.C.A	11 DAS	N1K1	Control	19774	77.4148	4466	258	SRR12351981	SAMN15668149
T3.B1.DB.A	11 DAS	N1K1	PB	20765	94.876	1064	326	SRR12351980	SAMN15668150
T3.B1.HB.A	11 DAS	N1K1	BS	23806	84.4745	3696	493	SRR12352069	SAMN15668151
T3.B1.DBHB.A	11 DAS	N1K1	PB+BS	28052	87.5624	3489	519	SRR12352058	SAMN15668152
T3.B2.C.A	11 DAS	N1K1	Control	17246	97.8372	373	128	SRR12352047	SAMN15668153
T3.B2.DB.A	11 DAS	N1K1	PB	21892	89.366	2328	423	SRR12352036	SAMN15668154
T3.B2.HB.A	11 DAS	N1K1	BS	24933	92.0948	1971	408	SRR12352025	SAMN15668155
T3.B2.DBHB.A	11 DAS	N1K1	PB+BS	18470	89.5669	1927	375	SRR12352014	SAMN15668156
T3.B3.C.A	11 DAS	N1K1	Control	14423	99.1333	125	71	SRR12352003	SAMN15668157
T3.B3.DB.A	11 DAS	N1K1	PB	25510	90.6625	2382	448	SRR12351992	SAMN15668158
T3.B3.HB.A	11 DAS	N1K1	BS	25129	94.7949	1308	358	SRR12351979	SAMN15668159
T3.B3.DBHB.A	11 DAS	N1K1	PB+BS	18183	92.46	1371	352	SRR12351968	SAMN15668160
T3.B4.C.A	11 DAS	N1K1	Control	20090	95.4754	909	239	SRR12351957	SAMN15668161
T3.B4.DB.A	11 DAS	N1K1	PB	28716	94.3272	1629	436	SRR12351946	SAMN15668162
T3.B4.HB.A	11 DAS	N1K1	BS	20034	95.0983	982	370	SRR12352127	SAMN15668163
T3.B4.DBHB.A	11 DAS	N1K1	PB+BS	18317	91.396	1576	348	SRR12352116	SAMN15668164
T3.E1.C.A	11 DAS	N1P2K2	Control	4901	75.0255	1224	142	SRR12352105	SAMN15668165
T3.E1.DB.A	11 DAS	N1P2K2	PB	7228	88.7521	813	232	SRR12352094	SAMN15668166
T3.E1.HB.A	11 DAS	N1P2K2	BS	6747	90.8404	618	208	SRR12352083	SAMN15668167
T3.E1.DBHB.A	11 DAS	N1P2K2	PB+BS	5442	97.9787	110	59	SRR12352072	SAMN15668168
T3.E2.C.A	11 DAS	N1P2K2	Control	21611	94.0817	1279	327	SRR12352068	SAMN15668169
T3.E2.DB.A	11 DAS	N1P2K2	PB	8709	76.1741	2075	281	SRR12352067	SAMN15668170
T3.E2.HB.A	11 DAS	N1P2K2	BS	9566	87.4033	1205	270	SRR12352066	SAMN15668171
T3.E2.DBHB.A	11 DAS	N1P2K2	PB+BS	8235	90.7225	764	256	SRR12352065	SAMN15668172
T3.E3.C.A	11 DAS	N1P2K2	Control	9104	91.8717	740	195	SRR12352064	SAMN15668173
T3.E3.DB.A	11 DAS	N1P2K2	PB	9128	94.9058	465	169	SRR12352063	SAMN15668174
T3.E3.HB.A	11 DAS	N1P2K2	BS	8231	83.8173	1332	245	SRR12352062	SAMN15668175
T3.E3.DBHB.A	11 DAS	N1P2K2	PB+BS	9052	86.7543	1199	276	SRR12352061	SAMN15668176
T3.E4.C.A	11 DAS	N1P2K2	Control	10617	93.0489	738	226	SRR12352060	SAMN15668177
T3.E4.DB.A	11 DAS	N1P2K2	PB	10651	86.1515	1475	316	SRR12352059	SAMN15668178
T3.E4.HB.A	11 DAS	N1P2K2	BS	10764	2.46191	10499	123	SRR12352057	SAMN15668179
T3.E4.DBHB.A	11 DAS	N1P2K2	PB+BS	13837	78.7598	2939	366	SRR12352056	SAMN15668180
T3.G1.C.A	11 DAS	M1P1	Control	12906	83.5503	2123	323	SRR12352055	SAMN15668181
T3.G1.DB.A	11 DAS	M1P1	PB	8827	75.9035	2127	400	SRR12352054	SAMN15668182
T3.G1.HB.A	11 DAS	M1P1	BS	9887	80.085	1969	200	SRR12352053	SAMN15668183
T3.G1.DBHB.A	11 DAS	M1P1	PB+BS	9299	89.2784	997	260	SRR12352052	SAMN15668184
T3.G2.C.A	11 DAS	M1P1	Control	12122	88.1538	1436	291	SRR12352051	SAMN15668185
T3.G2.DB.A	11 DAS	M1P1	PB	9431	82.759	1626	270	SRR12352050	SAMN15668186
T3.G2.HB.A	11 DAS	M1P1	BS	8142	92.508	610	213	SRR12352049	SAMN15668187
T3.G2.DBHB.A	11 DAS	M1P1	PB+BS	7837	90.1748	770	223	SRR12352048	SAMN15668188
T3.G3.C.A	11 DAS	M1P1	Control	9251	66.9441	3058	388	SRR12352046	SAMN15668189
T3.G3.DB.A	11 DAS	M1P1	PB	10629	73.0831	2861	421	SRR12352045	SAMN15668190
T3.G3.HB.A	11 DAS	M1P1	BS	11137	78.4502	2400	360	SRR12352044	SAMN15668191
T3.G3.DBHB.A	11 DAS	M1P1	PB+BS	8860	85.7788	1260	336	SRR12352043	SAMN15668192
T3.G4.C.A	11 DAS	M1P1	Control	10483	85.4717	1523	353	SRR12352042	SAMN15668193
T3.G4.DB.A	11 DAS	M1P1	PB	16150	90.6749	1506	384	SRR12352041	SAMN15668194
T3.G4.HB.A	11 DAS	M1P1	BS	13638	88.9207	1511	381	SRR12352040	SAMN15668195
T3.G4.DBHB.A	11 DAS	M1P1	PB+BS	12236	87.4877	1531	389	SRR12352039	SAMN15668196
T4.B1.C.A	14 DAS	N1K1	Control	12759	78.1017	2794	449	SRR12352038	SAMN15668197
T4.B1.DB.A	14 DAS	N1K1	PB	10832	62.0661	4109	320	SRR12352037	SAMN15668198
T4.B1.HB.A	14 DAS	N1K1	BS	11624	67.808	3742	391	SRR12352035	SAMN15668199
T4.B1.DBHB.A	14 DAS	N1K1	PB+BS	10363	68.0208	3314	445	SRR12352034	SAMN15668200
T4.B2.C.A	14 DAS	N1K1	Control	6103	83.8604	985	311	SRR12352033	SAMN15668201
T4.B2.DB.A	14 DAS	N1K1	PB	8129	19.1783	6570	533	SRR12352032	SAMN15668202
T4.B2.HB.A	14 DAS	N1K1	BS	9009	72.805	2450	592	SRR12352031	SAMN15668203
T4.B2.DBHB.A	14 DAS	N1K1	PB+BS	8377	81.7118	1532	375	SRR12352030	SAMN15668204
T4.B3.C.A	14 DAS	N1K1	Control	9067	92.4892	681	198	SRR12352029	SAMN15668205
T4.B3.DB.A	14 DAS	N1K1	PB	8377	88.1581	992	258	SRR12352028	SAMN15668206
T4.B3.HB.A	14 DAS	N1K1	BS	8011	96.5922	273	114	SRR12352027	SAMN15668207
T4.B3.DBHB.A	14 DAS	N1K1	PB+BS	8084	89.1762	875	134	SRR12352026	SAMN15668208
T4.B4.C.A	14 DAS	N1K1	Control	10208	78.4581	2199	376	SRR12352024	SAMN15668209
T4.B4.DB.A	14 DAS	N1K1	PB	12618	83.5315	2078	434	SRR12352023	SAMN15668210
T4.B4.HB.A	14 DAS	N1K1	BS	8955	85.9855	1255	350	SRR12352022	SAMN15668211
T4.B4.DBHB.A	14 DAS	N1K1	PB+BS	9238	74.4533	2360	355	SRR12352021	SAMN15668212
T4.E1.C.A	14 DAS	N1P2K2	Control	9323	61.4502	3594	395	SRR12352020	SAMN15668213
T4.E1.DB.A	14 DAS	N1P2K2	PB	9109	72.5436	2501	626	SRR12352019	SAMN15668214
T4.E1.HB.A	14 DAS	N1P2K2	BS	17613	73.9681	4585	723	SRR12352018	SAMN15668215
T4.E1.DBHB.A	14 DAS	N1P2K2	PB+BS	14888	80.4541	2910	643	SRR12352017	SAMN15668216
T4.E2.C.A	14 DAS	N1P2K2	Control	19346	72.7851	5265	693	SRR12352016	SAMN15668217
T4.E2.DB.A	14 DAS	N1P2K2	PB	26635	77.6647	5949	487	SRR12352015	SAMN15668218
T4.E2.HB.A	14 DAS	N1P2K2	BS	15742	77.614	3524	660	SRR12352013	SAMN15668219
T4.E2.DBHB.A	14 DAS	N1P2K2	PB+BS	17940	63.9967	6459	629	SRR12352012	SAMN15668220
T4.E3.C.A	14 DAS	N1P2K2	Control	15871	83.2588	2657	558	SRR12352011	SAMN15668221
T4.E3.DB.A	14 DAS	N1P2K2	PB	22618	87.1076	2916	550	SRR12352010	SAMN15668222
T4.E3.HB.A	14 DAS	N1P2K2	BS	16568	61.8844	6315	590	SRR12352009	SAMN15668223
T4.E3.DBHB.A	14 DAS	N1P2K2	PB+BS	18743	75.2601	4637	649	SRR12352008	SAMN15668224
T4.E4.C.A	14 DAS	N1P2K2	Control	13567	78.5656	2908	593	SRR12352007	SAMN15668225
T4.E4.DB.A	14 DAS	N1P2K2	PB	16924	78.8348	3582	635	SRR12352006	SAMN15668226
T4.E4.HB.A	14 DAS	N1P2K2	BS	14277	85.263	2104	399	SRR12352005	SAMN15668227
T4.E4.DBHB.A	14 DAS	N1P2K2	PB+BS	15227	82.4588	2671	509	SRR12352004	SAMN15668228
T4.G1.C.A	14 DAS	M1P1	Control	20793	86.962	2711	636	SRR12352002	SAMN15668229
T4.G1.DB.A	14 DAS	M1P1	PB	19152	52.1825	9158	413	SRR12352001	SAMN15668230
T4.G1.HB.A	14 DAS	M1P1	BS	18464	83.8497	2982	456	SRR12352000	SAMN15668231
T4.G1.DBHB.A	14 DAS	M1P1	PB+BS	19252	62.1961	7278	657	SRR12351999	SAMN15668232
T4.G2.C.A	14 DAS	M1P1	Control	16176	85.9298	2276	339	SRR12351998	SAMN15668233
T4.G2.DB.A	14 DAS	M1P1	PB	30660	91.3633	2648	535	SRR12351997	SAMN15668234
T4.G2.HB.A	14 DAS	M1P1	BS	16208	74.3275	4161	624	SRR12351996	SAMN15668235
T4.G2.DBHB.A	14 DAS	M1P1	PB+BS	14010	77.7873	3112	547	SRR12351995	SAMN15668236
T4.G3.C.A	14 DAS	M1P1	Control	17290	76.1423	4125	761	SRR12351994	SAMN15668237
T4.G3.DB.A	14 DAS	M1P1	PB	19333	70.8323	5639	868	SRR12351993	SAMN15668238
T4.G3.HB.A	14 DAS	M1P1	BS	16525	82.6021	2875	651	SRR12351991	SAMN15668239
T4.G3.DBHB.A	14 DAS	M1P1	PB+BS	11923	81.1373	2249	526	SRR12351990	SAMN15668240
T4.G4.C.A	14 DAS	M1P1	Control	17704	74.4465	4524	699	SRR12351989	SAMN15668241
T4.G4.DB.A	14 DAS	M1P1	PB	18972	68.269	6020	816	SRR12351988	SAMN15668242
T4.G4.HB.A	14 DAS	M1P1	BS	15417	74.0287	4004	764	SRR12351987	SAMN15668243
T4.G4.DBHB.A	14 DAS	M1P1	PB+BS	19481	75.9201	4691	740	SRR12351986	SAMN15668244
T5.B1.C.A	17 DAS	N1K1	Control	27863	73.079	7501	660	SRR12351985	SAMN15668245
T5.B1.DB.A	17 DAS	N1K1	PB	28066	45.7885	15215	848	SRR12351984	SAMN15668246
T5.B1.HB.A	17 DAS	N1K1	BS	22456	66.7127	7475	774	SRR12351983	SAMN15668247
T5.B1.DBHB.A	17 DAS	N1K1	PB+BS	31333	56.4102	13658	920	SRR12351982	SAMN15668248
T5.B2.C.A	17 DAS	N1K1	Control	27077	81.9995	4874	434	SRR12351978	SAMN15668249
T5.B2.DB.A	17 DAS	N1K1	PB	28351	45.3741	15487	835	SRR12351977	SAMN15668250
T5.B2.HB.A	17 DAS	N1K1	BS	22329	66.7518	7424	751	SRR12351976	SAMN15668251
T5.B2.DBHB.A	17 DAS	N1K1	PB+BS	28926	56.0084	12725	947	SRR12351975	SAMN15668252
T5.B3.C.A	17 DAS	N1K1	Control	32646	76.8119	7570	570	SRR12351974	SAMN15668253
T5.B3.DB.A	17 DAS	N1K1	PB	47805	55.603	21224	942	SRR12351973	SAMN15668254
T5.B3.HB.A	17 DAS	N1K1	BS	40314	73.1532	10823	599	SRR12351972	SAMN15668255
T5.B3.DBHB.A	17 DAS	N1K1	PB+BS	48233	67.4061	15721	569	SRR12351971	SAMN15668256
T5.B4.C.A	17 DAS	N1K1	Control	24635	73.3915	6555	745	SRR12351970	SAMN15668257
T5.B4.DB.A	17 DAS	N1K1	PB	37129	70.3332	11015	827	SRR12351969	SAMN15668258
T5.B4.HB.A	17 DAS	N1K1	BS	51	37.2549	32	29	SRR12351967	SAMN15668259
T5.B4.DBHB.A	17 DAS	N1K1	PB+BS	34287	62.426	12883	741	SRR12351966	SAMN15668260
T5.E1.C.A	17 DAS	N1P2K2	Control	145	64.8276	51	33	SRR12351965	SAMN15668261
T5.E1.DB.A	17 DAS	N1P2K2	PB	22548	70.667	6614	837	SRR12351964	SAMN15668262
T5.E1.HB.A	17 DAS	N1P2K2	BS	23607	53.2173	11044	934	SRR12351963	SAMN15668263
T5.E1.DBHB.A	17 DAS	N1P2K2	PB+BS	22795	68.7519	7123	800	SRR12351962	SAMN15668264
T5.E2.C.A	17 DAS	N1P2K2	Control	23481	57.242	10040	781	SRR12351961	SAMN15668265
T5.E2.DB.A	17 DAS	N1P2K2	PB	19549	79.4977	4008	601	SRR12351960	SAMN15668266
T5.E2.HB.A	17 DAS	N1P2K2	BS	22711	75.426	5581	707	SRR12351959	SAMN15668267
T5.E2.DBHB.A	17 DAS	N1P2K2	PB+BS	249	87.5502	31	27	SRR12351958	SAMN15668268
T5.E3.C.A	17 DAS	N1P2K2	Control	24769	75.2513	6130	768	SRR12351956	SAMN15668269
T5.E3.DB.A	17 DAS	N1P2K2	PB	19570	87.302	2485	564	SRR12351955	SAMN15668270
T5.E3.HB.A	17 DAS	N1P2K2	BS	23824	57.887	10033	487	SRR12351954	SAMN15668271
T5.E3.DBHB.A	17 DAS	N1P2K2	PB+BS	18544	59.2752	7552	436	SRR12351953	SAMN15668272
T5.E4.C.A	17 DAS	N1P2K2	Control	17732	59.2883	7219	694	SRR12351952	SAMN15668273
T5.E4.DB.A	17 DAS	N1P2K2	PB	16860	81.2811	3156	665	SRR12351951	SAMN15668274
T5.E4.HB.A	17 DAS	N1P2K2	BS	16926	79.6526	3444	730	SRR12351950	SAMN15668275
T5.E4.DBHB.A	17 DAS	N1P2K2	PB+BS	44260	85.4225	6452	955	SRR12351949	SAMN15668276
T5.G1.C.A	17 DAS	M1P1	Control	13	100	0	0	SRR12351948	SAMN15668277
T5.G1.DB.A	17 DAS	M1P1	PB	18919	61.3457	7313	1004	SRR12351947	SAMN15668278
T5.G1.HB.A	17 DAS	M1P1	BS	23507	59.6333	9489	980	SRR12352137	SAMN15668279
T5.G1.DBHB.A	17 DAS	M1P1	PB+BS	78646	86.7889	10390	1468	SRR12352136	SAMN15668280
T5.G2.C.A	17 DAS	M1P1	Control	13134	81.3614	2448	493	SRR12352135	SAMN15668281
T5.G2.DB.A	17 DAS	M1P1	PB	14283	85.0172	2140	416	SRR12352134	SAMN15668282
T5.G2.HB.A	17 DAS	M1P1	BS	12734	81.6161	2341	506	SRR12352133	SAMN15668283
T5.G2.DBHB.A	17 DAS	M1P1	PB+BS	50609	42.4826	29109	1469	SRR12352132	SAMN15668284
T5.G3.C.A	17 DAS	M1P1	Control	17059	59.6049	6891	1108	SRR12352131	SAMN15668285
T5.G3.DB.A	17 DAS	M1P1	PB	18151	72.5029	4991	773	SRR12352130	SAMN15668286
T5.G3.HB.A	17 DAS	M1P1	BS	21894	56.1524	9600	984	SRR12352129	SAMN15668287
T5.G3.DBHB.A	17 DAS	M1P1	PB+BS	25446	61.1491	9886	1019	SRR12352128	SAMN15668288
T5.G4.C.A	17 DAS	M1P1	Control	20816	43.4233	11777	862	SRR12352126	SAMN15668289
T5.G4.DB.A	17 DAS	M1P1	PB	24539	38.1719	15172	1287	SRR12352125	SAMN15668290
T5.G4.HB.A	17 DAS	M1P1	BS	20287	20.2987	16169	1991	SRR12352124	SAMN15668291
T5.G4.DBHB.A	17 DAS	M1P1	PB+BS	15727	83.1754	2646	652	SRR12352123	SAMN15668292
T6.B1.C.A	31 DAS	N1K1	Control	20667	32.2785	13996	1530	SRR12352122	SAMN15668293
T6.B1.DB.A	31 DAS	N1K1	PB	16411	37.4749	10261	1200	SRR12352121	SAMN15668294
T6.B1.HB.A	31 DAS	N1K1	BS	15076	19.1496	12189	1124	SRR12352120	SAMN15668295
T6.B1.DBHB.A	31 DAS	N1K1	PB+BS	12075	44.5383	6697	1200	SRR12352119	SAMN15668296
T6.B2.C.A	31 DAS	N1K1	Control	17759	30.9927	12255	1226	SRR12352118	SAMN15668297
T6.B2.DB.A	31 DAS	N1K1	PB	14365	19.0811	11624	1480	SRR12352117	SAMN15668298
T6.B2.HB.A	31 DAS	N1K1	BS	11979	23.1989	9200	1145	SRR12352115	SAMN15668299
T6.B2.DBHB.A	31 DAS	N1K1	PB+BS	19154	16.6806	15959	1153	SRR12352114	SAMN15668300
T6.B3.C.A	31 DAS	N1K1	Control	22261	27.3662	16169	1232	SRR12352113	SAMN15668301
T6.B3.DB.A	31 DAS	N1K1	PB	21506	29.2337	15219	1486	SRR12352112	SAMN15668302
T6.B3.HB.A	31 DAS	N1K1	BS	18242	37.1286	11469	1302	SRR12352111	SAMN15668303
T6.B3.DBHB.A	31 DAS	N1K1	PB+BS	17526	34.4802	11483	1291	SRR12352110	SAMN15668304
T6.B4.C.A	31 DAS	N1K1	Control	23212	11.3562	20576	1573	SRR12352109	SAMN15668305
T6.B4.DB.A	31 DAS	N1K1	PB	20314	7.01487	18889	1137	SRR12352108	SAMN15668306
T6.B4.HB.A	31 DAS	N1K1	BS	23453	14.1602	20132	1574	SRR12352107	SAMN15668307
T6.B4.DBHB.A	31 DAS	N1K1	PB+BS	27128	10.2182	24356	1449	SRR12352106	SAMN15668308
T6.E1.C.A	31 DAS	N1P2K2	Control	20531	31.6302	14037	1653	SRR12352104	SAMN15668309
T6.E1.DB.A	31 DAS	N1P2K2	PB	320	33.125	214	106	SRR12352103	SAMN15668310
T6.E1.HB.A	31 DAS	N1P2K2	BS	30422	16.5702	25381	1836	SRR12352102	SAMN15668311
T6.E1.DBHB.A	31 DAS	N1P2K2	PB+BS	31593	8.52721	28899	1809	SRR12352101	SAMN15668312
T6.E2.C.A	31 DAS	N1P2K2	Control	24196	14.18	20765	1927	SRR12352100	SAMN15668313
T6.E2.DB.A	31 DAS	N1P2K2	PB	24372	19.5224	19614	871	SRR12352099	SAMN15668314
T6.E2.HB.A	31 DAS	N1P2K2	BS	28733	14.7914	24483	1276	SRR12352098	SAMN15668315
T6.E2.DBHB.A	31 DAS	N1P2K2	PB+BS	44172	8.11147	40589	1864	SRR12352097	SAMN15668316
T6.E3.C.A	31 DAS	N1P2K2	Control	25968	17.252	21488	1636	SRR12352096	SAMN15668317
T6.E3.DB.A	31 DAS	N1P2K2	PB	7125	35.7193	4580	679	SRR12352095	SAMN15668318
T6.E3.HB.A	31 DAS	N1P2K2	BS	28812	14.4731	24642	1972	SRR12352093	SAMN15668319
T6.E3.DBHB.A	31 DAS	N1P2K2	PB+BS	33175	15.5358	28021	1970	SRR12352092	SAMN15668320
T6.E4.C.A	31 DAS	N1P2K2	Control	44167	7.9539	40654	1221	SRR12352091	SAMN15668321
T6.E4.DB.A	31 DAS	N1P2K2	PB	38033	19.4883	30621	1961	SRR12352090	SAMN15668322
T6.E4.HB.A	31 DAS	N1P2K2	BS	47149	4.38822	45080	1571	SRR12352089	SAMN15668323
T6.E4.DBHB.A	31 DAS	N1P2K2	PB+BS	30822	15.7355	25972	1956	SRR12352088	SAMN15668324
T6.G1.C.A	31 DAS	M1P1	Control	36538	9.78981	32961	1839	SRR12352087	SAMN15668325
T6.G1.DB.A	31 DAS	M1P1	PB	36950	12.1949	32444	1622	SRR12352086	SAMN15668326
T6.G1.HB.A	31 DAS	M1P1	BS	20644	17.826	16964	2378	SRR12352085	SAMN15668327
T6.G1.DBHB.A	31 DAS	M1P1	PB+BS	26041	18.2443	21290	1674	SRR12352084	SAMN15668328
T6.G2.C.A	31 DAS	M1P1	Control	31202	17.2489	25820	1534	SRR12352082	SAMN15668329
T6.G2.DB.A	31 DAS	M1P1	PB	31356	10.9548	27921	1471	SRR12352081	SAMN15668330
T6.G2.HB.A	31 DAS	M1P1	BS	40099	5.55375	37872	1498	SRR12352080	SAMN15668331
T6.G2.DBHB.A	31 DAS	M1P1	PB+BS	42433	10.4801	37986	1635	SRR12352079	SAMN15668332
T6.G3.C.A	31 DAS	M1P1	Control	27331	10.5302	24453	1338	SRR12352078	SAMN15668333
T6.G3.DB.A	31 DAS	M1P1	PB	28040	10.082	25213	1334	SRR12352077	SAMN15668334
T6.G3.HB.A	31 DAS	M1P1	BS	37380	5.20599	35434	1247	SRR12352076	SAMN15668335
T6.G3.DBHB.A	31 DAS	M1P1	PB+BS	26530	10.7802	23670	1580	SRR12352075	SAMN15668336
T6.G4.C.A	31 DAS	M1P1	Control	7442	19.6587	5979	719	SRR12352074	SAMN15668337
T6.G4.DB.A	31 DAS	M1P1	PB	33476	5.77429	31543	1460	SRR12352073	SAMN15668338
T6.G4.HB.A	31 DAS	M1P1	BS	32226	12.5737	28174	1631	SRR12352071	SAMN15668339
T6.G4.DBHB.A	31 DAS	M1P1	PB+BS	27059	16.9518	22472	1937	SRR12352070	SAMN15668340
